# Supplementary material for: Capturing variation in metagenomic assembly graphs with MetaCortex
Source: Bioinformatics. 2023 Jan 12;39(1):btad020. doi: 10.1093/bioinformatics/btad020 (PMC9889960; doi:10.1093/bioinformatics/btad020)
Supplement: btad020_Supplementary_Data [file btad020_supplementary_data.zip]

Archive with 2 entries (2 files):
- supplementary.pdf
- QUAST_reports.zip
